# Supplementary material for: Concordance between culture, Molecular Culture and Illumina 16S rRNA gene amplicon sequencing of bone and ulcer bed biopsies in people with diabetic foot osteomyelitis
Source: BMC Infect Dis. 2023 Aug 1;23:505. doi: 10.1186/s12879-023-08472-w (PMC10391922; doi:10.1186/s12879-023-08472-w)
Supplement: Supplementary file 1 — Additional file 1: Supplementary data 1. [file 12879_2023_8472_MOESM1_ESM.xlsx]

## Sheet: Blad1
Supplementary Table 1. - Outcomes of culture, MC and 16S per participant.
Studycode	Sample type	Species identified by culture	Species identified by MC	Species identified by 16S sequencing
00001	Bone biopsy	Staphylococcus aureus	Staphylococcus aureus	Staphylococcus aureus
			Corynebacterium sp. (posthoc)	Corynebacterium thomssenii
			Streptococcus spp. (high signal)
00004	Ulcer bed biopsy	Streptococcus dysgalactiae (c or d)	Streptococcus mitis group	Streptococcus mitis/pneumoniae/pseudopneumoniae
			Streptococcus dysgalactiae	Streptococcus dysgalactiae/pyogenes
		Morganella morganii	Haemophilus parainfluenzae (clear signal)
		Anaerobic cultures negative	Lactobacillus salivarius (uncertain ID)	Staphylococcus aureus/capitis/caprae/epidermidis/haemolyticus/warneri
			Bacteroides fragilis group (clear signal)
00005	Bone biopsy	Sterile	Very low signal, probably contamination	Very low number of reads
				Hints towards sterility
	Ulcer bed biopsy	Sterile	Possible Mycobacterium spp.	Just contamination
			Pseudomonas aeruginosa
00006	Ulcer bed biopsy	Staphylococcus aureus	Staphylococcus aureus	Staphylococcus aureus
00007	Ulcer bed biopsy	Streptococcus dysgalactiae	Streptococcus spp.	Streptococcus australis/infantis/mitis/oralis/sanguinis
		Corynebacterium aurimucosum	Corynebacterium spp.	Corynebacterium aurimucosum/pseudogenitalium/tuberculostearicum
00008	Ulcer bed biopsy	Sterile	Sterile	Enhydrobacter aerosaccus
10010	Bone biopsy	Sterile	Serratia marcescens	Serratia entomophila/marcescens/nematodiphila
	Ulcer bed biopsy	Serratia marcescens
		Citrobacter koserii
		Brevibacterium casei
		Enterococcus faecalis
		Staphylococcus epidermidis
10011	Bone biopsy	Sterile	Proteus mirabilis (very low signal)	Proteus mirabilis/penneri/vulgaris
	Ulcer bed biopsy	Proteus mirabilis
		Enterococcus faecalis
		Staphylococcus aureus
10012	Bone biopsy	Staphylococcus lugdunensis	Staphylococcus lugdunensis	Staphylococcus lugdunensis (posthoc)
		Staphylococcus aureus	Staphylococcus aureus (very low signal)	Staphylococcus aureus/capitis/caprae/epidermidis/haemolyticus/warneri
			Streptococcus agalactiae	Streptococcus agalactiae (posthoc)
10013	Bone biopsy	Staphylococcus lugdunensis	Staphylococcus lugdunensis	Staphylococcus aureus/capitis/caprae/epidermidis/haemolyticus/warneri
		Streptococcus parasanguis	Streptococcus species	Streptococcus mitis/pneumoniae/pseudopneumoniae
		Corynebacterium simulans	Corynebacterium sp.	Corynebacterium confusum
00017	Ulcer bed biopsy	Enterococcus faecalis	Enterococcus faecalis	Enterococcus faecalis
		Klebsiella oxytoca	Klebsiella aerogenes/oxytoca	Klebsiella oxytoca
		Kocuria species	Unknown Firmicutes spp.	Kocuria koreensis
00018	Bone biopsy	Sterile	Sterile	Just contamination
	Ulcer bed biopsy	Staphylococcus aureus	Unblinded, therefore not sequenced	Unblinded, therefore not sequenced
		Proteus mirabilis
00019	Ulcer bed biopsy	Enterococcus faecalis	Enterococcus casseliflavus / faecalis	Enterococcus faecalis
		Pseudomonas aeruginosa	Pseudomonas aeruginosa	Pseudomonas aeruginosa/denitrificans/fluorescens/mendocina/otitidis/protegens/putida/tropicalis
		Proteus vulgaris	Proteus penneri/vulgaris	Proteus mirabilis/penneri/vulgaris
			Bacteroides fragilis group	Bacteroides dorei/fragilis (posthoc)
00020	Bone biopsy	Streptococcus mitis/ oralis	Streptococcus mitis group	Streptococcus mitis/pneumoniae/pseudopneumoniae
		Klebsiella oxytoca	Klebsiella aerogenes / oxytoca (low signal)	Klebsiella aerogenes (posthoc)
			Prevotella melaninogenica	Prevotella melaninogenica
				Parvimonas micra
				Veillonella dispar/parvus
00023	Bone biopsy	Sterile	Bacteroides fragilis group	Bacteroides dorei/fragilis (posthoc)
	Ulcer bed biopsy	Sterile	Unblinded, therefore not sequenced	Unblinded, therefore not sequenced
00024	Bone biopsy	Sterile	Staphylococcus spp. (low signal)	Staphylococcus pettenkoferi
	Ulcer bed biopsy	Staphylococcus aureus	Unblinded, therefore not sequenced	Unblinded, therefore not sequenced
00025	Bone biopsy	Staphylococcus pettenkoferi	Staphylococcus epidermidis / species	Staphylococcus pettenkoferi
00027	Ulcer bed biopsy	Staphylococcus aureus	Staphylococcus aureus	Staphylococcus aureus
		Pseudomonas aeruginosa	Pseudomonas aeruginosa	Klebsiella oxytoca
			Possibly: Streptococcus mitis group	Enterococcus faecalis
				Kocuria koreensis
Supplementary Table 1. displays outcome data of culture, MC and 16S per participant. All participants are listed with their anonimyzed study code. The table displayes wheter ulcer bed and/ or bone biopsy samples are analysed and which bacteria were found per sample per technique (culture, MC, 16S).
