# Supplementary material for: Concordance between culture, Molecular Culture and Illumina 16S rRNA gene amplicon sequencing of bone and ulcer bed biopsies in people with diabetic foot osteomyelitis
Source: BMC Infect Dis. 2023 Aug 1;23:505. doi: 10.1186/s12879-023-08472-w (PMC10391922; doi:10.1186/s12879-023-08472-w)
Supplement: Supplementary file 2 — Additional file 2: Supplementary data 2. [file 12879_2023_8472_MOESM2_ESM.xlsx]

## Sheet: Blad1
Supplementary Table 2. - Raw MC data per participant.
study code	sample	channel	nucleotide	Sum(smooth)
nl-vu-00001	AA32515	fam	165	634.87
nl-vu-00001	AA32515	fam	166	1819.71
nl-vu-00001	AA32515	fam	211	1368.65
nl-vu-00001	AA32515	fam	227	674.8
nl-vu-00001	AA32515	fam	312	4895.85
nl-vu-00001	AA32515	fam	314	23586.4
nl-vu-00001	AA32515	fam	368	3134.12
nl-vu-00001	AA32515	fam	376	835.76
nl-vu-00001	AA32515	fam	386	7721.65
nl-vu-00001	AA32515	fam	387	31769
nl-vu-00001	AA32515	fam	458	2051.59
nl-vu-00001	AA32515	fam	465	4641.9
nl-vu-00001	AA32515	fam	471	22263.5
nl-vu-00001	AA32515	fam	472	27665.1
nl-vu-00001	AA32515	fam	475	28299.3
nl-vu-00001	AA32515	fam	496	1698.76
nl-vu-00001	AA32515	fam	504	594.21
nl-vu-00001	AA32515	fam	506	2941.58
nl-vu-00001	AA32515	fam	522	18334.2
nl-vu-00001	AA32515	fam	526	3878.91
nl-vu-00001	AA32515	vic	219	14765.5
nl-vu-00001	AA32515	vic	387	3935.49
nl-vu-00001	AA32515	vic	475	1403
nl-vu-00001	AA32515	vic	654	570.44
nl-vu-00001	AA32515	ned	210	10437.5
nl-vu-00001	AA32515	ned	216	1285.29
nl-vu-00001	AA32515	ned	218	10103.6
nl-vu-00001	AA32515	ned	219	25922.3
nl-vu-00001	AA32515	ned	256	512.59
nl-vu-00001	AA32515	ned	600	2040.04
nl-vu-00001	AA32515	ned	749	2865.56
nl-vu-00001	AA32515	ned	844	525.74
nl-vu-00001	AA32515	ned	871	625.73
nl-vu-00001	AA32515	ned	883	794.62
nl-vu-00001	AA32515	ned	917	517.75
nl-vu-00001	AA32515	ned	920	825.55
nl-vu-00001	AA32515	ned	926	6670.6
nl-vu-00001	AA32515	ned	936	1161.58
nl-vu-00001	AA32515	ned	987	507.17
nl-vu-00004	AA32516	fam	211	772.54
nl-vu-00004	AA32516	fam	248	3232.71
nl-vu-00004	AA32516	fam	256	5842.66
nl-vu-00004	AA32516	fam	257	31551.1
nl-vu-00004	AA32516	fam	286	6856.53
nl-vu-00004	AA32516	fam	293	6213.52
nl-vu-00004	AA32516	fam	294	27929.9
nl-vu-00004	AA32516	fam	296	5800.24
nl-vu-00004	AA32516	fam	314	592.49
nl-vu-00004	AA32516	fam	315	1107.18
nl-vu-00004	AA32516	fam	327	8868.66
nl-vu-00004	AA32516	fam	328	17343.8
nl-vu-00004	AA32516	fam	334	7584.26
nl-vu-00004	AA32516	fam	336	26117.3
nl-vu-00004	AA32516	fam	353	1405.54
nl-vu-00004	AA32516	fam	364	930.75
nl-vu-00004	AA32516	fam	750	889.24
nl-vu-00004	AA32516	vic	219	12229.1
nl-vu-00004	AA32516	vic	257	8026.79
nl-vu-00004	AA32516	vic	263	560.64
nl-vu-00004	AA32516	vic	294	10205.9
nl-vu-00004	AA32516	vic	336	12088.7
nl-vu-00004	AA32516	vic	532	7446.04
nl-vu-00004	AA32516	vic	537	12281.1
nl-vu-00004	AA32516	vic	606	2157.37
nl-vu-00004	AA32516	vic	609	3172.68
nl-vu-00004	AA32516	vic	614	1569.82
nl-vu-00004	AA32516	ned	167	1008.11
nl-vu-00004	AA32516	ned	200	3678.52
nl-vu-00004	AA32516	ned	207	816.46
nl-vu-00004	AA32516	ned	210	10953.5
nl-vu-00004	AA32516	ned	219	26048.9
nl-vu-00004	AA32516	ned	600	1506.64
nl-vu-00004	AA32516	ned	647	803.12
nl-vu-00004	AA32516	ned	660	1140.57
nl-vu-00004	AA32516	ned	726	1575.96
nl-vu-00004	AA32516	ned	750	31992.8
nl-vu-00004	AA32516	ned	751	32000.1
nl-vu-00004	AA32516	ned	917	16892.3
nl-vu-00004	AA32516	ned	926	4687.31
nl-vu-00005	AA32517	fam	211	847.52
nl-vu-00005	AA32517	fam	252	1167.99
nl-vu-00005	AA32517	fam	312	3172.92
nl-vu-00005	AA32517	fam	350	2928.3
nl-vu-00005	AA32517	vic	219	9827.6
nl-vu-00005	AA32517	vic	417	1124.96
nl-vu-00005	AA32517	ned	167	941.38
nl-vu-00005	AA32517	ned	210	2315.13
nl-vu-00005	AA32517	ned	218	7597.93
nl-vu-00005	AA32517	ned	219	26597.7
nl-vu-00005	AA32517	ned	600	1350.44
nl-vu-00005	AA32517	ned	650	1256.38
nl-vu-00005	AA32517	ned	766	942.09
nl-vu-00005	AA32517	ned	865	1050.19
nl-vu-00005	AA32517	ned	868	892.08
nl-vu-00005	AA32517	ned	900	2502.08
nl-vu-00005	AA32517	ned	926	8738.62
nl-vu-00005	AA32518	fam	307	1800.39
nl-vu-00005	AA32518	fam	313	1311.69
nl-vu-00005	AA32518	fam	318	602.31
nl-vu-00005	AA32518	fam	326	32119.1
nl-vu-00005	AA32518	fam	426	2652.52
nl-vu-00005	AA32518	fam	430	627.3
nl-vu-00005	AA32518	vic	219	16101.9
nl-vu-00005	AA32518	vic	326	8267.62
nl-vu-00005	AA32518	vic	417	946.03
nl-vu-00005	AA32518	vic	621	544.75
nl-vu-00005	AA32518	ned	167	1680.6
nl-vu-00005	AA32518	ned	207	882.05
nl-vu-00005	AA32518	ned	210	7537.21
nl-vu-00005	AA32518	ned	219	25410.6
nl-vu-00005	AA32518	ned	600	1500.58
nl-vu-00005	AA32518	ned	630	1465.27
nl-vu-00005	AA32518	ned	730	515.46
nl-vu-00005	AA32518	ned	858	21811.6
nl-vu-00005	AA32518	ned	926	8179.92
nl-vu-00006	AA32519	fam	211	1047.43
nl-vu-00006	AA32519	fam	291	615.91
nl-vu-00006	AA32519	fam	292	2186.82
nl-vu-00006	AA32519	fam	314	1399.98
nl-vu-00006	AA32519	fam	353	23397.4
nl-vu-00006	AA32519	fam	355	705.93
nl-vu-00006	AA32519	fam	414	9026.65
nl-vu-00006	AA32519	fam	459	539.13
nl-vu-00006	AA32519	fam	475	11166.1
nl-vu-00006	AA32519	fam	499	503.29
nl-vu-00006	AA32519	fam	512	10567.2
nl-vu-00006	AA32519	fam	526	1971.02
nl-vu-00006	AA32519	vic	219	9886.63
nl-vu-00006	AA32519	ned	167	1101.04
nl-vu-00006	AA32519	ned	208	668.3
nl-vu-00006	AA32519	ned	210	872.95
nl-vu-00006	AA32519	ned	218	8035.52
nl-vu-00006	AA32519	ned	219	27204.9
nl-vu-00006	AA32519	ned	258	618.95
nl-vu-00006	AA32519	ned	600	1289.79
nl-vu-00006	AA32519	ned	632	1074.68
nl-vu-00006	AA32519	ned	752	1023.69
nl-vu-00006	AA32519	ned	864	594.85
nl-vu-00006	AA32519	ned	919	922.49
nl-vu-00006	AA32519	ned	926	5860.74
nl-vu-00007	AA32520	fam	183	4453.64
nl-vu-00007	AA32520	fam	211	1247.28
nl-vu-00007	AA32520	fam	270	660.68
nl-vu-00007	AA32520	fam	275	10784.6
nl-vu-00007	AA32520	fam	296	1126.25
nl-vu-00007	AA32520	fam	304	727.12
nl-vu-00007	AA32520	fam	306	710.1
nl-vu-00007	AA32520	fam	313	2058.5
nl-vu-00007	AA32520	fam	314	2695.24
nl-vu-00007	AA32520	fam	332	1214.02
nl-vu-00007	AA32520	fam	397	5867.99
nl-vu-00007	AA32520	fam	415	3006.98
nl-vu-00007	AA32520	fam	431	2243.4
nl-vu-00007	AA32520	fam	433	1051.78
nl-vu-00007	AA32520	fam	475	1064.24
nl-vu-00007	AA32520	fam	488	871.46
nl-vu-00007	AA32520	fam	500	551.45
nl-vu-00007	AA32520	fam	502	591.53
nl-vu-00007	AA32520	fam	527	507.13
nl-vu-00007	AA32520	fam	577	842.74
nl-vu-00007	AA32520	fam	579	971.73
nl-vu-00007	AA32520	vic	219	12670
nl-vu-00007	AA32520	vic	312	699.47
nl-vu-00007	AA32520	vic	654	573.25
nl-vu-00007	AA32520	ned	200	2607.06
nl-vu-00007	AA32520	ned	210	2626.52
nl-vu-00007	AA32520	ned	216	1016.62
nl-vu-00007	AA32520	ned	219	26458.1
nl-vu-00007	AA32520	ned	256	658.61
nl-vu-00007	AA32520	ned	504	3855.63
nl-vu-00007	AA32520	ned	600	1282.87
nl-vu-00007	AA32520	ned	751	551.14
nl-vu-00007	AA32520	ned	860	2243.74
nl-vu-00007	AA32520	ned	866	1405.07
nl-vu-00007	AA32520	ned	926	5823.12
nl-vu-00008	AA32521	fam	219	517.66
nl-vu-00008	AA32521	fam	313	872.76
nl-vu-00008	AA32521	ned	218	4849.57
nl-vu-00008	AA32521	ned	219	30004
nl-vu-00008	AA32521	ned	883	786.15
nl-vu-00008	AA32521	ned	925	1253.75
nl-vu-00017	AA32522	fam	210	1408.96
nl-vu-00017	AA32522	fam	219	579.99
nl-vu-00017	AA32522	fam	264	1249.09
nl-vu-00017	AA32522	fam	273	5892.48
nl-vu-00017	AA32522	fam	274	15849.5
nl-vu-00017	AA32522	fam	282	5629.02
nl-vu-00017	AA32522	fam	312	2939.83
nl-vu-00017	AA32522	fam	314	10803.6
nl-vu-00017	AA32522	fam	368	1410.05
nl-vu-00017	AA32522	fam	376	4590.14
nl-vu-00017	AA32522	fam	377	30345.2
nl-vu-00017	AA32522	fam	392	4835.56
nl-vu-00017	AA32522	fam	393	31915.8
nl-vu-00017	AA32522	fam	403	578.12
nl-vu-00017	AA32522	fam	442	3570.57
nl-vu-00017	AA32522	fam	737	595.39
nl-vu-00017	AA32522	vic	377	10055.1
nl-vu-00017	AA32522	vic	393	8568.14
nl-vu-00017	AA32522	vic	504	798.69
nl-vu-00017	AA32522	ned	200	1130.84
nl-vu-00017	AA32522	ned	207	502.14
nl-vu-00017	AA32522	ned	210	29062.2
nl-vu-00017	AA32522	ned	219	27471.9
nl-vu-00017	AA32522	ned	567	3895.04
nl-vu-00017	AA32522	ned	591	23527.4
nl-vu-00017	AA32522	ned	618	1173.32
nl-vu-00017	AA32522	ned	726	749.85
nl-vu-00017	AA32522	ned	737	31212.6
nl-vu-00017	AA32522	ned	755	1636.6
nl-vu-00017	AA32522	ned	897	8559.47
nl-vu-00017	AA32522	ned	926	1800.69
nl-vu-00018	AA32523	fam	219	559.02
nl-vu-00018	AA32523	fam	275	896.84
nl-vu-00018	AA32523	fam	292	528.08
nl-vu-00018	AA32523	fam	312	745.17
nl-vu-00018	AA32523	fam	314	2341.26
nl-vu-00018	AA32523	fam	323	1628.03
nl-vu-00018	AA32523	fam	350	3113.65
nl-vu-00018	AA32523	fam	370	957.94
nl-vu-00018	AA32523	fam	406	958.5
nl-vu-00018	AA32523	vic	654	592.95
nl-vu-00018	AA32523	ned	210	9464.39
nl-vu-00018	AA32523	ned	218	7277.78
nl-vu-00018	AA32523	ned	219	27872.9
nl-vu-00018	AA32523	ned	831	527.12
nl-vu-00018	AA32523	ned	837	1315.22
nl-vu-00018	AA32523	ned	860	662.94
nl-vu-00018	AA32523	ned	866	1066.97
nl-vu-00018	AA32523	ned	883	988.91
nl-vu-00018	AA32523	ned	926	2490.34
nl-vu-00019	AA32524	fam	219	1376.23
nl-vu-00019	AA32524	fam	265	23871.1
nl-vu-00019	AA32524	fam	273	23096
nl-vu-00019	AA32524	fam	274	23577.7
nl-vu-00019	AA32524	fam	275	23550.7
nl-vu-00019	AA32524	fam	281	24767.8
nl-vu-00019	AA32524	fam	368	6260.18
nl-vu-00019	AA32524	fam	376	16422
nl-vu-00019	AA32524	fam	377	27684.8
nl-vu-00019	AA32524	fam	859	1498.51
nl-vu-00019	AA32524	fam	909	509.19
nl-vu-00019	AA32524	vic	265	12636.3
nl-vu-00019	AA32524	vic	273	2130.2
nl-vu-00019	AA32524	vic	274	13880.1
nl-vu-00019	AA32524	vic	376	608.16
nl-vu-00019	AA32524	vic	377	11572.6
nl-vu-00019	AA32524	vic	537	12521.2
nl-vu-00019	AA32524	vic	865	948.2
nl-vu-00019	AA32524	ned	210	4342.26
nl-vu-00019	AA32524	ned	218	2083.62
nl-vu-00019	AA32524	ned	219	27526.9
nl-vu-00019	AA32524	ned	265	844.2
nl-vu-00019	AA32524	ned	377	4567.49
nl-vu-00019	AA32524	ned	738	2201.28
nl-vu-00019	AA32524	ned	819	1182.05
nl-vu-00019	AA32524	ned	820	1686.43
nl-vu-00019	AA32524	ned	857	24596.2
nl-vu-00019	AA32524	ned	858	28248.2
nl-vu-00019	AA32524	ned	871	17207.7
nl-vu-00019	AA32524	ned	872	17974.9
nl-vu-00019	AA32524	ned	909	28951.3
nl-vu-00019	AA32524	ned	928	1784.73
nl-vu-00019	AA32524	ned	981	1748.09
nl-vu-00019	AA32524	ned	982	2119.88
nl-vu-00019	AA32524	ned	1107	8325.6
nl-vu-00020	AA32525	fam	179	668.12
nl-vu-00020	AA32525	fam	211	919.75
nl-vu-00020	AA32525	fam	287	15950.3
nl-vu-00020	AA32525	fam	293	15285.4
nl-vu-00020	AA32525	fam	294	26249.9
nl-vu-00020	AA32525	fam	464	4378.21
nl-vu-00020	AA32525	vic	219	11062.3
nl-vu-00020	AA32525	vic	293	677.64
nl-vu-00020	AA32525	vic	294	15448.7
nl-vu-00020	AA32525	vic	311	735.17
nl-vu-00020	AA32525	vic	417	898.53
nl-vu-00020	AA32525	vic	450	612.37
nl-vu-00020	AA32525	vic	463	21310.7
nl-vu-00020	AA32525	vic	464	31092.1
nl-vu-00020	AA32525	vic	504	838.53
nl-vu-00020	AA32525	vic	671	5789.21
nl-vu-00020	AA32525	vic	719	2338.43
nl-vu-00020	AA32525	ned	210	4750.83
nl-vu-00020	AA32525	ned	219	26457.7
nl-vu-00020	AA32525	ned	294	674.14
nl-vu-00020	AA32525	ned	591	6093.97
nl-vu-00020	AA32525	ned	600	1681.94
nl-vu-00020	AA32525	ned	642	569.68
nl-vu-00020	AA32525	ned	649	944.54
nl-vu-00020	AA32525	ned	737	3193.13
nl-vu-00020	AA32525	ned	752	5404.92
nl-vu-00020	AA32525	ned	868	503.25
nl-vu-00020	AA32525	ned	895	1410.31
nl-vu-00020	AA32525	ned	900	1048.22
nl-vu-00020	AA32525	ned	917	711.36
nl-vu-00020	AA32525	ned	925	4838.84
nl-vu-00023	AA32526	fam	179	554.52
nl-vu-00023	AA32526	fam	255	2121.78
nl-vu-00023	AA32526	fam	312	3256.85
nl-vu-00023	AA32526	fam	314	1474.17
nl-vu-00023	AA32526	fam	322	3748.5
nl-vu-00023	AA32526	fam	406	564.72
nl-vu-00023	AA32526	fam	457	542.5
nl-vu-00023	AA32526	fam	466	1600.06
nl-vu-00023	AA32526	vic	219	6999.63
nl-vu-00023	AA32526	vic	532	3029.4
nl-vu-00023	AA32526	vic	541	10889.2
nl-vu-00023	AA32526	ned	167	1014.61
nl-vu-00023	AA32526	ned	200	2182.64
nl-vu-00023	AA32526	ned	210	2591.12
nl-vu-00023	AA32526	ned	216	766.74
nl-vu-00023	AA32526	ned	219	27755.1
nl-vu-00023	AA32526	ned	600	626.12
nl-vu-00023	AA32526	ned	632	1144.54
nl-vu-00023	AA32526	ned	646	1094.06
nl-vu-00023	AA32526	ned	751	1282.56
nl-vu-00023	AA32526	ned	837	864.88
nl-vu-00023	AA32526	ned	861	1810.63
nl-vu-00023	AA32526	ned	880	1076.99
nl-vu-00023	AA32526	ned	926	7018.42
nl-vu-00023	AA32526	ned	931	691.14
nl-vu-00024	AA32527	fam	282	539.84
nl-vu-00024	AA32527	fam	312	1732.8
nl-vu-00024	AA32527	fam	314	6578.62
nl-vu-00024	AA32527	fam	350	1190.82
nl-vu-00024	AA32527	fam	368	798.52
nl-vu-00024	AA32527	fam	420	757.25
nl-vu-00024	AA32527	fam	427	1159.52
nl-vu-00024	AA32527	fam	439	849.76
nl-vu-00024	AA32527	fam	453	2231.77
nl-vu-00024	AA32527	fam	477	3515.61
nl-vu-00024	AA32527	fam	494	1690.86
nl-vu-00024	AA32527	fam	513	1551.83
nl-vu-00024	AA32527	fam	526	3371.66
nl-vu-00024	AA32527	fam	527	5999.03
nl-vu-00024	AA32527	fam	796	523.76
nl-vu-00024	AA32527	vic	219	4309.38
nl-vu-00024	AA32527	vic	417	504.15
nl-vu-00024	AA32527	ned	200	3116.16
nl-vu-00024	AA32527	ned	210	1333.82
nl-vu-00024	AA32527	ned	219	28155.4
nl-vu-00024	AA32527	ned	600	2013.78
nl-vu-00024	AA32527	ned	847	555.3
nl-vu-00024	AA32527	ned	920	730.9
nl-vu-00024	AA32527	ned	926	8286.79
nl-vu-00025	AA32528	fam	211	1235.44
nl-vu-00025	AA32528	fam	304	4040.08
nl-vu-00025	AA32528	fam	305	5407.6
nl-vu-00025	AA32528	fam	312	20894.6
nl-vu-00025	AA32528	fam	313	21020.1
nl-vu-00025	AA32528	fam	406	2377.32
nl-vu-00025	AA32528	fam	435	10856.9
nl-vu-00025	AA32528	fam	440	17534.3
nl-vu-00025	AA32528	fam	503	1761.22
nl-vu-00025	AA32528	fam	591	5888.77
nl-vu-00025	AA32528	fam	627	5354.78
nl-vu-00025	AA32528	fam	796	1262.38
nl-vu-00025	AA32528	vic	195	558.5
nl-vu-00025	AA32528	vic	219	7090.07
nl-vu-00025	AA32528	vic	654	674.23
nl-vu-00025	AA32528	ned	210	5400.09
nl-vu-00025	AA32528	ned	216	956.46
nl-vu-00025	AA32528	ned	219	27555.3
nl-vu-00025	AA32528	ned	256	747.34
nl-vu-00025	AA32528	ned	311	10143.9
nl-vu-00025	AA32528	ned	600	1560.7
nl-vu-00025	AA32528	ned	855	523.92
nl-vu-00025	AA32528	ned	883	644.57
nl-vu-00025	AA32528	ned	926	6237.52
nl-vu-00027	AA32529	fam	286	5841.02
nl-vu-00027	AA32529	fam	287	15156.5
nl-vu-00027	AA32529	fam	289	7537.14
nl-vu-00027	AA32529	fam	293	4382.46
nl-vu-00027	AA32529	fam	294	14571.1
nl-vu-00027	AA32529	fam	399	3935.58
nl-vu-00027	AA32529	fam	433	19125.2
nl-vu-00027	AA32529	fam	477	5885.43
nl-vu-00027	AA32529	fam	512	3704.26
nl-vu-00027	AA32529	fam	600	1560.42
nl-vu-00027	AA32529	fam	616	1176.7
nl-vu-00027	AA32529	vic	219	15223.9
nl-vu-00027	AA32529	vic	287	10388.7
nl-vu-00027	AA32529	vic	288	11342
nl-vu-00027	AA32529	vic	289	11292.8
nl-vu-00027	AA32529	vic	293	936.35
nl-vu-00027	AA32529	vic	294	8059.89
nl-vu-00027	AA32529	ned	167	4333.43
nl-vu-00027	AA32529	ned	207	1200.09
nl-vu-00027	AA32529	ned	210	7239.97
nl-vu-00027	AA32529	ned	211	24802.7
nl-vu-00027	AA32529	ned	219	23957.1
nl-vu-00027	AA32529	ned	220	24426.1
nl-vu-00027	AA32529	ned	294	5880.31
nl-vu-00027	AA32529	ned	433	612.68
nl-vu-00027	AA32529	ned	504	507.88
nl-vu-00027	AA32529	ned	600	1873.25
nl-vu-00027	AA32529	ned	858	31957.5
nl-vu-00027	AA32529	ned	859	31925.6
nl-vu-00027	AA32529	ned	891	762.34
nl-vu-00027	AA32529	ned	926	6361.04
nl-vu-00027	AA32529	ned	997	4206.88
nl-vu-00027	AA32529	ned	1020	5866.48
nl-vu-10010	AA32530	fam	215	4679.5
nl-vu-10010	AA32530	fam	252	2150.68
nl-vu-10010	AA32530	fam	255	1296.69
nl-vu-10010	AA32530	fam	297	549.13
nl-vu-10010	AA32530	fam	301	1346.96
nl-vu-10010	AA32530	fam	306	633.76
nl-vu-10010	AA32530	fam	312	1930.79
nl-vu-10010	AA32530	fam	313	999.86
nl-vu-10010	AA32530	fam	323	1672.42
nl-vu-10010	AA32530	fam	368	5037.89
nl-vu-10010	AA32530	fam	398	792.73
nl-vu-10010	AA32530	vic	219	1477.23
nl-vu-10010	AA32530	vic	417	1100.03
nl-vu-10010	AA32530	ned	200	2448.02
nl-vu-10010	AA32530	ned	210	15230.6
nl-vu-10010	AA32530	ned	218	9223.83
nl-vu-10010	AA32530	ned	219	27830.8
nl-vu-10010	AA32530	ned	600	907.12
nl-vu-10010	AA32530	ned	646	751.32
nl-vu-10010	AA32530	ned	788	8580.64
nl-vu-10010	AA32530	ned	836	564.5
nl-vu-10010	AA32530	ned	859	2427.69
nl-vu-10010	AA32530	ned	926	4171.88
nl-vu-10011	AA32531	fam	237	1252.77
nl-vu-10011	AA32531	fam	238	771.62
nl-vu-10011	AA32531	vic	219	6828.62
nl-vu-10011	AA32531	vic	312	920.9
nl-vu-10011	AA32531	vic	654	652.49
nl-vu-10011	AA32531	vic	801	646.73
nl-vu-10011	AA32531	ned	200	1226.97
nl-vu-10011	AA32531	ned	210	14534.5
nl-vu-10011	AA32531	ned	216	550.91
nl-vu-10011	AA32531	ned	218	10349.7
nl-vu-10011	AA32531	ned	219	26993
nl-vu-10011	AA32531	ned	256	704.85
nl-vu-10011	AA32531	ned	294	537.31
nl-vu-10011	AA32531	ned	600	1252.74
nl-vu-10011	AA32531	ned	774	1636.18
nl-vu-10011	AA32531	ned	854	2547.6
nl-vu-10011	AA32531	ned	879	837.76
nl-vu-10011	AA32531	ned	881	872.17
nl-vu-10011	AA32531	ned	926	5719.77
nl-vu-10012	AA32532	fam	210	918.11
nl-vu-10012	AA32532	fam	242	938.72
nl-vu-10012	AA32532	fam	314	853.71
nl-vu-10012	AA32532	fam	330	3800.27
nl-vu-10012	AA32532	fam	399	532.99
nl-vu-10012	AA32532	fam	540	31054.9
nl-vu-10012	AA32532	fam	611	5342.9
nl-vu-10012	AA32532	fam	637	3140.01
nl-vu-10012	AA32532	fam	642	5076.51
nl-vu-10012	AA32532	vic	219	15882.3
nl-vu-10012	AA32532	vic	654	569.05
nl-vu-10012	AA32532	vic	801	507.45
nl-vu-10012	AA32532	ned	167	684.42
nl-vu-10012	AA32532	ned	200	5586.74
nl-vu-10012	AA32532	ned	207	788.72
nl-vu-10012	AA32532	ned	219	26979.2
nl-vu-10012	AA32532	ned	220	27068.6
nl-vu-10012	AA32532	ned	294	615.7
nl-vu-10012	AA32532	ned	600	1559
nl-vu-10012	AA32532	ned	926	8093.89
nl-vu-10013	AA32533	fam	156	644.44
nl-vu-10013	AA32533	fam	160	1610.41
nl-vu-10013	AA32533	fam	161	2100.8
nl-vu-10013	AA32533	fam	162	21968.2
nl-vu-10013	AA32533	fam	219	561.01
nl-vu-10013	AA32533	fam	236	2487.74
nl-vu-10013	AA32533	fam	245	9155.16
nl-vu-10013	AA32533	fam	274	14851.1
nl-vu-10013	AA32533	fam	306	1547.52
nl-vu-10013	AA32533	fam	312	9503.87
nl-vu-10013	AA32533	fam	313	13119.9
nl-vu-10013	AA32533	fam	370	7034.81
nl-vu-10013	AA32533	fam	406	1356.19
nl-vu-10013	AA32533	fam	413	2568.31
nl-vu-10013	AA32533	fam	443	5041.58
nl-vu-10013	AA32533	fam	450	5164.25
nl-vu-10013	AA32533	fam	459	12731.7
nl-vu-10013	AA32533	fam	461	28293.4
nl-vu-10013	AA32533	fam	462	28258
nl-vu-10013	AA32533	fam	479	13438
nl-vu-10013	AA32533	fam	480	29062.9
nl-vu-10013	AA32533	fam	481	29078.2
nl-vu-10013	AA32533	fam	503	535.75
nl-vu-10013	AA32533	fam	534	3952.79
nl-vu-10013	AA32533	fam	541	10235
nl-vu-10013	AA32533	fam	542	4109.23
nl-vu-10013	AA32533	fam	546	1583.19
nl-vu-10013	AA32533	fam	567	735.94
nl-vu-10013	AA32533	fam	613	15875.5
nl-vu-10013	AA32533	fam	638	8165.98
nl-vu-10013	AA32533	fam	641	4614.03
nl-vu-10013	AA32533	fam	712	885.1
nl-vu-10013	AA32533	vic	417	983.43
nl-vu-10013	AA32533	vic	480	16699
nl-vu-10013	AA32533	vic	504	691.12
nl-vu-10013	AA32533	ned	210	16211.2
nl-vu-10013	AA32533	ned	219	29081.2
nl-vu-10013	AA32533	ned	600	1366.71
nl-vu-10013	AA32533	ned	729	1664.4
nl-vu-10013	AA32533	ned	810	1003.31
nl-vu-10013	AA32533	ned	926	4863.46
This table displays raw MC data of all participants. In the first column the anonymised participant study code is displayed. The number (i.e. 00001) corresponds to the numbers in the Supplementary data table 1. Column 2 shows the sample number used for MC analyses, column 3 displays the fluorescent channel of the ABI machine, column 4 displays the length of detected fragments, and column 5 the in…
